# Supplementary material for: Network Pharmacology of Red Ginseng (Part I): Effects of Ginsenoside Rg5 at Physiological and Sub-Physiological Concentrations
Source: Pharmaceuticals (Basel). 2021 Sep 29;14(10):999. doi: 10.3390/ph14100999 (PMC8537973; doi:10.3390/ph14100999)
Supplement: Supplementary file 1 [file pharmaceuticals-14-00999-s001.zip]

Archive with 11 entries (11 files):
- Supplement 1.pdf
- Suppl 4 CREB signalling.pdf
- Suppl 5 SIRT signaling S2-S8.pdf
- Suppl 6 ER signaling.pdf
- Suppl 7 Senescence signaling.pdf
- Suppl 8 EIF2 signaling.pdf
- Suppl 9 Death signaling pathway.pdf
- Suppl 10 Tumor microinvirovment pathway.pdf
- Suppl 11 PD immunotherapy pathways.pdf
- Suppl 3 Neuroinflammation signaling.pdf
- Supplement 2 Data sets.xlsx
